# Supplementary material for: A defined glycosylation regulatory network modulates total glycome dynamics during pluripotency state transition
Source: Sci Rep. 2021 Jan 14;11:1276. doi: 10.1038/s41598-020-79666-4 (PMC7809059; doi:10.1038/s41598-020-79666-4)
Supplement: Supplementary file 2 — Supplementary Table S1. [file 41598_2020_79666_MOESM2_ESM.xlsx]

## Sheet: Histone modification and RNAPII
	Yang, P. et al. Cell Syst. 2019	H3K27me3		H3K27ac		H3K4me3		RNAPII
	GEO: GSE117896	SRX4488301	SRX4488308	SRX4488293	SRX4488300	SRX4488285	SRX4488292	SRX4488317	SRX4488324
	Gene ID	E14 ESC	EpiLC 72h	E14 ESC	EpiLC 72h	E14 ESC	EpiLC 72h	E14 ESC	EpiLC 72h
N-glycan	Dpm1	0.251598	1.00508	2.26793	1.66845	4.5022	4.3776	1.17924	0.745483
	Dpm2	0.251598	0.183779	1.55002	1.39024	3.14506	2.64105	1.02882	0.884524
	Dpm3	0.518977	0.704591	0.804426	0.910623	2.68949	2.50839	0.731044	0.611389
	Glt28d2	1.4577	1.60154	0.860195	0.675928	2.51935	3.0621	0.676735	0.648927
	Dpagt1	0.11803	0.210605	2.16226	1.9577	3.44016	3.53754	0.798199	0.553613
	Alg1	0.0970283	0.164713	1.31423	1.47625	3.24302	2.73234	1.11537	0.904198
	Alg2	0.14658	0.101227	2.16962	2.15135	4.11497	3.69707	0.908847	1.03196
	Alg3	0.267324	0.302927	1.94717	2.19853	3.91928	4.13323	1.19962	0.83193
	Alg5	0.127701	0.183779	2.36822	2.37885	4.38862	4.22205	1.19962	0.911059
	Alg6	0.346429	0.439057	1.43583	1.5657	3.02731	2.63645	0.924409	0.85885
	Alg8	0.061385	0.115762	2.5145	2.64468	2.67415	2.56565	1.3488	1.08932
	Alg9	0.41857	0.892433	1.1808	0.992063	3.32008	3.37151	0.730224	0.705661
	Alg10b	0.24416	0.210605	1.27116	1.66049	3.49016	3.42064	1.04563	0.904198
	Alg11	1.18053	1.46812	1.50324	1.23868	3.88155	3.63602	0.984268	0.705661
	Alg12	0.41857	0.499845	1.30069	1.41022	3.81219	3.59883	0.809675	0.929695
	Alg13	0.127701	0.0828301	1.89259	1.99248	3.29513	2.92638	0.882397	0.470834
	Alg14	0.183779	0.195827	1.5679	1.39309	2.9318	2.8074	0.821193	0.942993
	Stt3a	0.127701	0.108139	2.40872	1.87153	4.27351	3.9397	1.33219	0.745483
	Stt3b	0.447601	0.450715	2.2406	2.60522	4.12053	4.56516	1.45385	1.49867
	Uggt1	0.267324	0.402683	1.50981	1.39309	3.58013	3.16407	0.815492	0.731044
	Uggt2	1.76399	1.45886	0.495735	0.876298	2.35192	2.84943	0.525031	0.56475
	Gnptab	0.563043	0.783345	0.941255	1.21183	3.01309	3.21409	0.578902	0.879003
	Gnptg	0.276072	0.258525	1.25593	1.17124	3.59614	3.61341	0.657552	0.641567
	Nagpa	0.729423	0.694111	1.29212	1.01412	3.20361	2.9576	0.68301	0.911059
	Mgat1	0.158067	0.158067	1.60936	1.42737	2.88348	2.9894	0.754416	0.553613
	Mgat2	0.158067	0.537233	2.2992	1.9412	4.45008	4.21743	1.45894	1.33219
	Mgat3	0.612634	1.3803	1.47625	0.981724	3.00609	3.17368	0.672115	0.533602
	Mgat4a	0.815673	0.402683	0.449071	0.396014	0.25305	0.332166	0.600755	0.803149
	Mgat4b	0.744041	1.7666	1.10335	0.925408	3.34215	3.51552	0.648927	0.731044
	Mgat4c	0.137692	0.195827	1.61629	0.823592	0.646961	0.314107	0.664015	0.424697
	Mgat4d	1.39907	1.00229	0.393213	0.431163	0.388186	0.196906	0.609097	0.553613
	Mgat5	0.267324	0.879893	1.73731	1.63014	3.79127	3.6738	0.76943	0.846155
	Fut8	0.331273	1.12751	1.46842	1.8514	4.0928	4.18689	1.00875	0.89132
O-glycan	Galnt1	0.276072	1.32203	1.70783	1.18026	3.56139	3.00901	0.911059	0.85885
	Galnt2	0.65471	1.49051	1.33761	0.931726	3.29847	3.20686	0.614828	0.745483
	Galnt3	1.82805	1.08201	0.780683	1.71807	2.99846	3.67521	0.609097	0.995457
	Galnt4	0.808958	1.33095	1.46338	1.14402	3.89412	3.89047	0.710107	0.692337
	Galnt5	0.724086	0.527975	0.294304	0.351259	0.388186	0.196906	0.508342	0.50212
	Galnt6	2.14985	1.94371	0.729334	0.338312	1.54987	1.88268	0.462456	0.66792
	Galnt7	1.06542	1.40387	1.13155	1.06231	3.51794	3.82229	0.595702	0.56475
	Galnt9	2.12458	1.80341	0.215549	0.461687	2.00015	2.42566	0.470834	0.635066
	Galnt10	1.65259	1.24503	1.02475	1.29212	3.00485	3.53898	0.742365	0.692337
	Galnt11	0.666145	0.908038	0.964083	0.537682	2.55868	2.02049	0.723269	0.523121
	Galnt12	1.59126	1.70937	0.842231	0.437651	2.63893	2.40433	0.63597	0.577247
	Galnt13	1.56064	1.524	0.559333	0.651057	2.71453	2.8693	0.533602	0.523121
	Galnt14	2.12773	1.64299	0.527079	0.832104	2.33579	2.91616	0.517981	0.56475
	Galnt15	1.34574	0.688037	0.661455	0.55253	1.09763	0.617312	0.50212	0.415451
	Galnt16	2.20129	1.90039	0.808815	0.981724	3.64587	4.15456	0.570708	0.623002
	Galnt17	1.50624	1.61854	0.678047	0.611888	2.90952	3.33324	0.609097	0.66792
	Galnt18	1.84645	1.67927	0.513465	0.477466	1.94882	1.84913	0.53969	0.448932
	Galntl5	0.37514	0.251598	0.582185	0.314042	0.246073	0.0522225	0.48066	0.433315
	Galntl6	1.34574	1.49914	0.439366	0.477466	1.75329	1.93573	0.654502	0.599858
	C1galt1	0.0970283	0.258525	1.45293	1.15382	2.94593	2.26251	0.821193	0.599858
	C1galt1c1	0.0970283	0.140224	1.33292	1.17464	2.28578	1.78607	0.586632	0.453451
	Gcnt1	0.724086	0.815673	0.790689	1.03889	2.41518	2.22846	0.578902	0.542466
	Gcnt3	0.361271	0.361271	0.649765	0.577708	0.427721	0.485383	0.697022	0.884524
	Gcnt4	1.12113	1.95035	1.50981	0.667031	3.1263	2.85531	0.736311	0.587282
	A4gnt	0.835694	0.613518	0.381909	0.351259	0.279643	0.158788	0.494888	0.705661
	B3gnt6	0.666145	0.928455	0.405678	0.255876	0.296588	0.158788	0.548517	0.692337
	Pomt1	0.14658	0.183779	1.8503	1.89903	3.51355	3.78685	0.954923	1.29123
	Pomt2	0.108672	0.258525	2.07497	1.96087	3.84799	3.8121	0.902157	0.871311
	Pomgnt1	0.36724	0.491604	1.41535	1.63396	2.95663	2.87006	0.675147	0.803149
	Pomgnt2	1.54448	1.02263	0.61962	0.957276	2.29487	2.62729	0.578902	0.629514
	B3galnt2	0.338871	0.900742	1.72234	1.32364	3.82035	3.73664	1.08962	0.85885
	Pomk	0.36724	0.273768	1.16692	1.63396	2.83413	2.39978	0.791565	0.904198
	Fktn	0.513254	0.896737	1.10335	1.09574	3.54413	3.12156	0.761165	0.824017
	Fkrp	0.323458	0.302927	1.06088	1.59377	3.17783	3.5683	0.761165	1.04497
	Rxylt1	0.346429	0.606846	1.73084	1.67232	3.2061	3.06756	1.02256	0.896768
	B4gat1	1.39396	1.2982	0.827555	1.41833	3.07292	3.99451	0.700996	0.89132
	Large1	0.432841	1.03858	1.42062	1.33292	3.74501	3.99488	0.954923	0.969729
	Large2	1.50624	1.17229	0.992063	1.18026	2.26526	2.43066	0.586632	0.5931
	Pofut1	0.227414	0.388201	1.55615	1.78006	3.79743	4.13323	0.818327	0.846155
	Rfng	0.499845	0.745073	1.41535	1.04228	3.5836	3.67877	0.965981	0.956841
	Mfng	1.00229	0.921139	0.522552	0.844763	0.866794	1.37525	0.437729	0.918354
	Lfng	2.55386	2.29989	0.657297	0.683438	2.27091	2.97327	0.548517	0.956841
	Pofut2	0.913347	0.633816	1.0759	1.37229	3.29149	3.4136	0.715623	0.904198
	B3glct	0.660568	0.825434	0.862557	1.13569	3.12943	3.36575	0.623002	0.553613
	Eogt	0.404247	0.694111	1.5737	1.29695	2.72113	2.53372	0.83193	1.00768
	Ogt	0.137692	1.05884	2.55478	1.83544	3.78845	3.411	1.21498	0.846155
	Poglut1	0.0970283	0.183779	2.11194	1.69267	3.71935	3.0079	0.904924	0.635066
	Poglut2	0.175982	0.14658	1.7656	1.64531	3.96417	4.16827	0.880374	0.956841
	Poglut3	0.37514	0.543296	1.9607	2.11132	3.04318	3.13699	0.980237	0.66792
	Gxylt1	0.648879	0.997024	1.16692	1.2071	2.96339	3.38325	0.761165	0.717953
	Gxylt2	1.86811	1.86627	0.507902	0.273035	2.30941	2.04299	0.555959	0.542466
	Xxylt1	0.563043	0.694111	0.842231	0.947884	2.88937	2.72325	0.730224	0.61712
GAG	Xylt1	1.29563	1.32659	0.790689	0.810701	3.11677	3.34404	0.533602	0.611389
	Xylt2	0.346429	0.743356	0.984297	1.14402	2.97861	3.12156	0.68301	0.929695
	B4galt7	0.404247	0.682236	0.787562	0.844763	2.9836	2.83685	0.874694	0.83193
	B3galt6	0.165961	0.302927	2.82035	2.88851	4.38173	4.21227	1.16897	1.39843
	B3gat3	0.0970283	0.190381	1.92479	1.43767	3.35959	3.04562	1.02256	0.871311
	Ext1	0.9342	0.756778	1.9276	1.65325	3.21189	4.22121	0.859563	0.969729
	Ext2	0.772235	0.993859	0.729334	0.370558	2.57204	2.26526	0.664015	0.611389
	Extl1	1.22758	1.70436	0.800661	0.561767	2.45673	3.01879	0.643919	0.761165
	Extl2	0.484772	0.366219	1.25593	1.70627	3.44539	3.73335	0.754416	0.884524
	Extl3	0.525128	0.543296	1.54391	1.6489	3.33585	3.17468	0.895985	0.648927
	Hs2st1	0.484772	1.00229	2.50974	2.23433	4.47064	4.41318	1.27671	1.156
	Hs3st1	1.46503	1.78278	0.755202	0.55253	2.52082	2.58671	0.614828	0.587282
	Hs3st2	2.01528	2.1219	0.35711	0.314042	2.00015	2.64252	0.555959	0.611389
	Hs3st3a1	1.31471	1.62873	0.827555	0.667031	2.68657	3.03171	0.570708	0.818327
	Hs3st3b1	2.08129	2.36591	1.17703	0.511837	3.45649	3.19235	0.718796	0.470834
	Hs3st4	1.95426	1.77043	0.521741	0.683438	2.62035	3.22129	0.430374	0.761165
	Hs3st5	1.4577	1.22481	0.744251	1.17124	3.24841	3.91164	0.705661	0.846155
	Hs3st6	2.0913	1.98926	0.517024	0.520331	2.35028	2.65589	0.53969	0.717953
	Hs6st1	0.251598	0.859323	2.01224	1.34285	4.04631	3.64706	0.998653	0.70028
	Hs6st2	1.4577	1.25173	0.482966	1.18653	1.93429	2.91341	0.270697	0.577247
	Hs6st3	1.99196	2.21342	0.726742	0.737161	3.08319	3.18012	0.517981	0.611389
	Ndst1	0.666145	0.228887	0.938436	1.14071	1.20338	0.709362	0.675147	0.491325
	Ndst2	1.07484	0.977636	0.929575	1.31988	2.8971	3.14156	0.648927	0.641567
	Ndst3	0.762236	0.793762	0.215549	0.301493	0.132313	0.196906	0.517981	0.587282
	Ndst4	0.815673	0.925102	0.2678	0.26244	0.246073	0.295496	0.742365	0.553613
	Glce	0.283965	0.217014	0.434752	0.477466	0.132313	0.121932	0.555959	0.83193
	Csgalnact1	1.21351	1.58891	0.696261	0.577708	2.68949	2.88493	0.570708	0.587282
	Csgalnact2	0.666145	1.01991	0.73185	0.399926	2.56296	2.08691	0.801628	0.679019
	Chpf	1.0605	1.82214	0.808815	0.762932	3.14889	3.6517	0.600755	0.884524
	Chpf2	0.411213	0.556541	1.0491	1.24921	3.09715	3.23393	0.764683	0.672727
	Chsy1	1.29127	1.34076	0.935548	0.81744	2.9695	3.03999	0.63597	0.553613
	Chsy3	1.51727	1.76771	0.568918	0.511837	2.83753	3.40196	0.577247	0.491325
	Dse	0.14658	0.237232	2.20835	2.36235	3.89871	3.79436	0.857458	0.871311
	Dsel	0.301528	0.265818	1.18653	1.43256	2.4099	2.49627	0.821193	0.553613
	Chst3	1.42584	1.52299	1.16692	1.06825	3.07018	3.4274	0.614828	0.929695
	Chst7	0.808958	1.16037	0.60241	0.431163	2.30941	2.68026	0.346732	0.389642
	Chst11	2.12458	1.80389	0.704269	0.658582	3.10188	3.80637	0.525031	0.761165
	Chst12	1.03147	0.600539	0.762932	1.24921	2.01943	2.46342	0.487963	0.803149
	Chst13	1.33978	1.27647	0.463517	0.437651	0.925374	1.13918	0.525031	0.587282
	Chst14	0.942599	0.711056	0.744251	1.28022	2.27091	2.42885	0.470834	0.511782
	Chst15	1.63008	0.913909	1.06088	2.83867	3.50755	4.2811	0.63597	1.73623
	Ust	0.984217	1.27849	1.51248	1.19041	3.5883	3.84088	0.764683	0.611389
	B3gnt7	0.506366	0.361271	2.36001	2.35119	3.47136	3.41568	1.0038	1.03753
	Chst1	2.05478	1.75489	0.458232	0.428013	2.17126	2.80374	0.31881	0.48066
	Has1	0.793762	0.925102	0.318123	0.265703	0.202924	0.258712	0.386799	0.462456
	Has2	1.27647	0.310069	1.09547	2.17923	2.70922	4.49786	0.600755	1.156
	Has3	0.762236	1.16927	1.47006	1.31493	2.77443	3.46296	0.672115	1.18154
GSL	Ugt8a	1.1016	1.29359	0.615374	1.18026	2.92095	3.40897	0.664015	0.629514
	Ugcg	0.396987	1.0919	1.21642	0.75273	3.26071	3.04415	0.648927	0.635066
	B4galt5	0.439838	1.54412	1.39438	0.737161	3.33099	3.06505	0.837947	0.790106
	B4galt6	0.104406	0.679584	2.33261	1.25377	4.06578	3.59804	1.16897	0.790106
	A4galt	0.158067	0.93507	2.58626	1.73331	3.94974	3.29419	1.38136	1.03196
	B3galnt1	1.64717	1.58091	0.824146	0.495735	2.38216	2.42566	0.623002	0.587282
	Gbgt1	0.227414	0.302927	1.31172	0.605284	1.81402	0.612059	0.494888	0.577247
	B4galnt1	1.69184	1.24226	1.22567	1.37229	3.03305	3.63174	0.654502	0.761165
	B3galt4	0.267324	0.210605	1.60936	1.85782	2.83118	2.13797	2.93533	2.60961
	B3gnt5	0.194902	0.778403	2.23922	1.22252	3.26487	3.39854	0.913761	0.56475
Elongation/branching	B4galt1	0.618666	0.670221	1.70426	1.91469	3.17461	3.25059	0.84475	1.25327
	B4galt2	1.39907	0.920624	0.658582	1.06231	2.33928	3.04715	0.600755	0.717953
	B4galt3	0.292934	0.355473	1.83937	1.61887	3.48066	3.56566	1.08962	1.32847
	B4galt4	1.06542	1.35267	0.522552	0.385807	2.43119	2.5447	0.577247	0.679019
	B3gnt2	0.316052	1.68802	2.32492	1.7406	4.08118	4.25817	1.36676	1.0713
	B3gnt3	1.18053	1.70135	1.0871	0.325194	1.65895	0.947033	0.453451	0.56475
	B3gnt4	1.44088	1.23185	0.889777	0.740402	1.69136	2.02049	0.780269	0.717953
	B3gnt8	0.928455	0.826647	0.924278	1.30034	1.4893	2.12695	0.654502	0.803149
	B3gnt9	0.484772	1.24226	1.44113	0.758939	2.34332	2.82214	1.18905	0.846155
	B4galnt3	0.354123	0.424121	1.78773	1.94602	3.48698	3.57803	0.918354	1.19962
	B4galnt4	0.425723	1.21484	1.59057	1.07091	3.28544	3.26884	0.76943	0.731044
	B3galt1	0.473684	0.294344	0.141915	0.351259	0.147494	0.158788	0.395334	0.48066
	B3galt2	0.425723	0.170461	0.422297	0.838259	0.352927	0.121932	0.809675	0.85885
	B3galt5	1.60259	1.64221	0.325194	0.344314	1.59997	1.48639	0.744788	0.623002
	Gcnt2	0.14658	0.258525	2.40549	1.99248	3.52793	2.42751	0.948414	0.731044
	Gcnt7	0.235216	0.108139	0.318123	0.769389	0.213793	0.121932	0.270697	0.258261
	Mgat5b	1.4577	1.321	0.778715	0.698118	2.42566	3.08771	0.639571	0.731044
	Ggta1	0.316052	0.670221	1.9412	1.39678	3.32974	3.24359	0.787743	0.679019
	A3galt2	1.1446	0.756778	0.417259	0.431163	0.287495	0.238827	0.494888	0.629514
Capping/terminal modifications	St3gal1	1.88337	1.82425	0.992063	0.810701	2.9372	3.35934	0.50212	0.692337
	St3gal2	0.465354	0.281674	1.1209	1.43256	2.77014	2.62953	0.610627	0.745483
	St3gal3	0.432841	0.662285	1.0469	1.06231	3.16471	3.07622	0.84475	1.21958
	St3gal4	0.24416	1.03606	1.72819	0.931726	3.38862	3.01037	0.84475	0.83193
	St3gal5	1.47163	1.1672	0.778715	1.36685	2.90289	3.25701	0.643919	0.942993
	St3gal6	1.53985	1.77043	0.857253	0.737161	2.80934	2.66635	0.623002	0.611389
	St6gal1	1.24503	0.627698	1.1209	2.53467	3.23661	3.9253	0.715623	1.14283
	St6gal2	1.8989	1.56749	0.646286	1.18542	2.33928	2.81135	0.53969	0.773871
	St6galNAc1	1.10784	0.772235	0.60241	1.14699	0.346199	0.278591	0.63597	0.956841
	St6galNAc2	0.666145	1.1672	1.2973	1.22848	2.44145	2.44374	0.748346	0.745483
	St6galNAc3	0.984217	1.03858	1.00882	1.03633	2.99317	2.65023	0.805421	0.846155
	St6galNAc4	0.830737	1.04904	0.75273	0.804426	2.02497	1.79853	0.544906	0.611389
	St6galNAc5	2.14985	1.68171	0.343398	0.284671	2.32703	2.42095	0.53969	0.641567
	St6galNAc6	0.331273	0.613518	1.10832	1.31493	3.08756	3.59316	0.609097	0.89132
	St8sia1	0.404247	1.81361	1.55434	0.410772	3.31682	2.97958	0.736311	0.587282
	St8sia2	1.76399	1.99459	0.786387	0.810701	3.29226	3.8617	0.629514	0.533602
	St8sia3	0.695992	0.694111	0.257611	0.403456	0.0961813	0.139772	0.577247	0.66792
	St8sia4	1.48184	1.57112	0.559333	0.318123	2.17622	2.02049	0.672115	0.553613
	St8sia5	2.00881	1.88821	0.994467	0.453693	2.82801	2.81583	0.570708	0.641567
	St8sia6	0.835694	1.90999	1.30333	0.314042	3.17811	2.07139	0.776789	0.56475
	Fut1	1.67927	0.751541	0.577708	3.15466	0.763171	2.43506	0.418973	1.24795
	Fut2	0.618666	0.287496	1.15098	1.02909	1.47661	0.963329	0.533602	0.692337
	Sec1	1.31471	1.15712	0.615374	0.643376	0.663172	0.904693	0.53969	0.542466
	Fut4	2.18955	1.9739	0.664169	0.647656	1.99335	2.33074	0.487963	0.731044
	Fut7	1.45257	1.57202	0.444161	0.437651	0.763171	1.17037	0.334849	0.745483
	Fut9	0.183779	0.867285	2.45993	1.34285	3.81849	3.09431	1.30313	0.717953
	Fut10	0.11803	0.41857	1.17703	0.844763	2.91817	2.26526	0.544906	0.491325
	Fut11	0.235216	0.370222	1.54797	1.99628	3.44989	3.82515	1.21498	1.0713
	Abo	0.531654	0.310069	0.642004	0.737161	0.213793	0.278591	0.648927	0.587282
	B3gat1	0.776628	0.738758	0.28809	0.290154	0.158788	0.332166	0.487963	0.344874
	B3gat2	1.99584	2.04493	0.388393	0.385807	3.19657	3.30324	0.53969	0.641567
	B4galnt2	1.56064	1.79574	0.954613	1.59377	2.4743	3.37151	0.852452	1.23417
	Chst2	1.56064	1.86326	0.934426	0.628813	3.39684	3.84562	0.700996	0.717953
	Chst4	1.16312	0.762236	0.239494	0.351259	0.279643	0.314107	0.470834	0.468307
	Chst5	1.70571	1.59443	0.696261	0.615969	1.79469	2.08923	0.562892	0.761165
	Chst8	1.8989	2.15821	0.94585	0.378133	3.09569	3.25601	0.736311	0.641567
	Chst9	0.308154	0.458171	0.28809	0.207918	0.123104	0.107882	0.614828	0.433315
	Chst10	0.859323	1.53985	0.681991	0.437651	2.71259	2.70768	0.614828	0.679019
	Gal3st1	0.606846	0.527975	0.795789	1.10927	1.45203	1.70468	0.869201	1.0713
	Gal3st2	0	0	0	0.00881031	0	0	0	0
	Gal3st3	1.15712	1.14634	0.916294	0.520331	1.51196	1.59771	0.63597	0.790106
	Gal3st4	1.42584	1.19016	0.642004	0.611888	0.820087	1.49766	0.578902	0.790106
NST	Slc35a1	0.473684	0.707754	1.33761	1.08016	3.47589	3.19235	0.898817	0.871311
	Slc35a2	0.165961	0.069108	0.708294	1.0571	2.39754	2.03621	0.44704	0.982664
	Slc35a3	0.68495	1.43736	1.1209	0.813637	3.66819	3.51794	0.798199	0.818327
	Slc35b1	0.218864	0.177221	1.95785	2.1211	3.6902	3.30198	0.808161	0.745483
	Slc35b2	0.38251	0.302927	1.53494	1.87547	3.49193	3.44016	1.34572	1.48274
	Slc35b3	0.618666	0.842143	1.028	0.910623	2.86977	2.58058	0.787743	0.679019
	Slc35b4	0.323458	0.287496	1.89122	1.5808	3.09941	2.68647	0.924409	1.03196
	Slc35c1	1.40982	1.49594	0.992063	0.577708	2.86231	3.62074	0.562892	0.635066
	Slc35c2	0.404247	0.402683	1.41112	1.19613	3.25837	2.83685	0.736311	0.660102
	Slc35d1	0.579941	0.685556	1.39634	1.7406	3.09817	3.17263	0.829777	0.745483
	Slc35d2	0.259339	0.858324	1.0469	0.75273	2.12984	1.88557	0.784281	0.587282
