# Supplementary material for: A defined glycosylation regulatory network modulates total glycome dynamics during pluripotency state transition
Source: Sci Rep. 2021 Jan 14;11:1276. doi: 10.1038/s41598-020-79666-4 (PMC7809059; doi:10.1038/s41598-020-79666-4)
Supplement: Supplementary file 3 — Supplementary Table S2. [file 41598_2020_79666_MOESM3_ESM.xlsx]

## Sheet: Primer List
PRIMERS AMPLIFY ALL THE TRANSCRIPT VARIANTS
	Gene	Forward Primer	Reverse Primer
		Mouse	Mouse
		5' - 3'	5' - 3'
	Gapdh	TGCACCACCAACTGCTTAGC	GGCATGGACTGTGGTCATGAG
	Nanog	CAGAAAAACCAGTGGTTGAAGACTAG	GCAATGGATGCTGGGATACTC
	Esrrb	TTTCTGGAACCCATGGAGAG	AGCCAGCACCTCCTTCTACA
	Klf2	GCCTGTGGGTTCGCTATAAA	AAGGAATGGTCAGCCACATC
	Klf4	GGAAGGGAGAAGACACTGCG	ATGTGAGAGAGTTCCTCACGCC
	Rex1	GCTCCTGCACACAGAAGAAA	GTCTTAGCTGCTTCCTTCTTGA
	Tbx3	AGGAGCGTGTCTGTCAGGTT	GCCATTACCTCCCCAATTTT
	Oct3/4	CTCACCCTGGGCGTTCTCT	AGGCCTCGAAGCGACAGA
	Fgf5	GCAGCCCACGGGTCAA	CGGTTGCTCGGACTGCTT
	Otx2	CATGATGTCTTATCTAAAGCAACCG	GTCGAGCTGTGCCCTAGTA
N-glycan	Dpm1	TGACCTGAAGTCCATGGCAG	CTTAACTGCTTCCCAGCCCA
	Dpm2	AGAGGCTGAACATTGCTGGT	CTTGTGACGGGACAGGACTT
	Dpm3	CGGAGCCAACATGACGAAGT	CGTCCTCGCAGTCGTGAAAT
	Glt28d2	CGGCTCAGTCCTCTGTTGTG	TATGACTTCTGCGTGCGGC
	Dpagt1	CCTGGTGGAACTGGAAGGTG	GGTCTTGCTGAAGTGTCCCA
	Alg1	CCTGTGTGTGACCAATGCTATG	GAGAAGTCCTCGTCCTCTGTCC
	Alg2	GAAGATATGGACCGCGCACT	ACGTAGAGCGCCAGAAAGAC
	Alg3	TACGTACCCATCCACGTCCT	TCTTAGGGAAGGACTCGGGG
	Alg5	TGGTTGACGATGGCAGTGAA	CAGCGTTATCACCCGGACTT
	Alg6	TGCAGTGTTTGTTTCTTTCTTCAGT	TCTGAGGAGGGTCCAGTGTT
	Alg8	CCTGCTGTGGAACTTTGGGT	AAAGAGCAACGCCCCTTCAA
	Alg9	GTGCTCCACTCCACCTTGTT	AAGGCCTGCTAGAAGTTGCC
	Alg10b	CCTGTATCTGGTGTCGGTCG	GCCTTGTTTCTGGGTTGCAC
	Alg11	CCAGGGCATTTGCTGGTTTC	CCGATGGTCGCTTCAGACAA
	Alg12	CAGCCACGTCCCTCTATGTG	GGACTCGATGTGTGTCCCTG
	Alg13	AGAGCGTTTGTGACTGTCGG	TCTCGAGGATCTGAACGCAG
	Alg14	CTATCTGTGTGTCCGCCCTG	ACAATTCGCCCCAGGTACAC
	Stt3a	AAGAATGAGGTGGCGAGTGG	CACTGGTCACCCAAGTCGAA
	Stt3b	TGGTGGGACTACGGCTATCA	TTTTCCGACCAGTGCGATGT
	Uggt1	TCCCATGACTAAGGAGCCCA	TACACCTGCCCAATCCGTTC
	Uggt2	TACAGAACATCGCGGGCATT	ACATCATAGCGAGAGGCACG
	Gnptab	CCTGATTGCGAAGGGCTAGT	ATGGACACCATCACTCGCTG
	Gnptg	AGAAACCACTCACTCTCAGCAC	TAGTCCTGGGTCACTCCGC
	Nagpa	GATCCCGTGAATCCGTTCGT	CTCGTCACACTCGATGGCTT
	Mgat1	AGGACGGGCTTGTATTCGTC	CAGGTCCAACTGGGTGAAGG
	Mgat2	TGACCCTAGAGATTGCCCCA	GCCTCTCTGTAATGGCCGAA
	Mgat3	GTTCTGTATGGCTGGCCTGT	GCTGGATACGAGGTTAGGGC
	Mgat4a	CGCGTCCTCTTCTGTTTGGA	ATGGGAAGAGTCCCTGTCCG
	Mgat4b	CCTAACAGAGGATCCGCGAC	AAGACGGTGGGCAGATGAAG
	Mgat4c	TCTCACGATCTCCCACGTCT	ATAGCCAATCGCAGGGCATT
	Mgat4d	TTAGGAGCTGTTTGCAGCGA	TTGAGGTGCTGTTCTCGTCC
	Mgat5	CCGGGTGCTAGACTCCTTTG	AACTGCTGCGGGTTCAGATT
	Fut8	ATTCGTCCACAACCTTGGCT	TTCCCACTTTGTCTGTGCGT
O-glycan	Galnt1	GTGCTTCCCTCTTCTGTGGG	CTTTGCCGCTGCTCTTGATG
	Galnt2	TTACTGTGGTGGACCGTTCG	CCACTTCTGTCTGCTGTCGT
	Galnt3	ACGCAGGTGATTGCTCGTAA	AGGTCTGGCACATACGCTTC
	Galnt4	ACCCTACGGGGGCTAATCTT	CCGTCTTTGGGGCAGTTTTG
	Galnt5	GGTTGCTGAGGTTTGGCTTG	GGTAAGGTTGCCCACATCCA
	Galnt6	GCTGTACCAGGGTTCCTTCC	TGTGGTCTCCCATCTCGCTA
	Galnt7	CTGGGGAACCCGTCTGTTAC	GAATCTTCAAGCCCCACGGA
	Galnt9	TCCCCATGACAAACCCAGGA	GGCATTTTAACTTCTCGCGCA
	Galnt10	CGAGGCTGCTTGGAACAGTA	GGAGGGATTGCAGGTGTTCA
	Galnt11	TTCTGCCTTACTGCGGACTG	GGGGCTGTAACCACATCACA
	Galnt12	AAGCAAGCTCCCTATTCCCG	GGGGATTGCGGTGGTAGTAG
	Galnt13	TCCGATGGTATCCTGTCCCT	CCTCCACATTGCCAGATCCT
	Galnt14	GGGGTGGGGAGAACTTTGAAAT	TCCTCAGGTTCAGCCTGTTCTC
	Galnt15	CGAGTGGGACACATCTACCG	AGATGGGTACAGCTCAGGGT
	Galnt16	CCGGACTGACCCCACTAAAC	TGCCACCACACATCCATACC
	Galnt17	AATTGGTCTGCTGGACCCTG	ACGGTTTCTTCTTCCGCTCA
	Galnt18	TTGGTGTCCACTTGCGTGAT	GCTGGCGATGTAGTTGGTGA
	Galntl5	CATCGAGAGAGAGGTGCCAG	GAGGTTCACCACACTCGACA
	Galntl6	GGAGCCTTCGACTGGGAAAT	GAGACCTCCAGCCATAACCG
	C1galt1	GCAAGGCATTCAGATGACAA	ATGTTGGCTGGAATCTGCAT
	C1galt1c1	GCAAGCCCCTAACAAAGACG	CCGGAAACTCTTACTGAGCTCC
	Gcnt1	TTCCAACGGTGCCCCTTATC	AGCATCCAGCTCAAGTCACC
	Gcnt3	CACCCTCCAGCGTGCC	TCAAATTTTCGATGCAAGGGAT
	Gcnt4	ACGGAGCATCATCGACTTGG	TGTGGACGACCAGCGAATAG
	A4gnt	AAAGACTTCCACGGGTTGGG	CCACAAATGCAGTGCGTAGG
	B3gnt6	AGTCCCACGACACTGGCTTTC	CCTGCCTGTGTTCCTGGAGG
	Pomt1	TATGAGAATGGCCGTGGCAG	GGGCAGGCATGGAGATGTTA
	Pomt2	TGGGAAAGATGCTGATCGGT	TCGTATCTGTCCCCAGGCTT
	Pomgnt1	TGGACACTCGGAGAGCAATC	GTATGTGTCAAACACGCGCT
	Pomgnt2	GTGCCTTACATGCTGACCCT	AACTGTGGACCTGGGAAAGC
	B3galnt2	TCGGTGTTCTTAGGTCCCCT	ACCAGCCAGTTTCGCATTGG
	Pomk	TCGCCAGGCATTTTGTGAAAG	TACTGGCCTTCTACAGCCGA
	Fktn	GTGGCAACTACCTCTGGCAT	CGCCCGAGCTTCCTTATACC
	Fkrp	CTCTAGTGCCTGATGGAGCG	CCGAGAGGTTGAAGAGGTCG
	Rxylt1	GGAGGCTTTGTGGATCTGCTT	TGTCCAGCTGGCTTCAACTAC
	B4gat1	GGTGCCTGCATTTGAAATCC	TGCACCAGCTCGTTCTTGTT
	Large1	CCAGGACCCACTGCACTTAG	CCCTCATAATACTTTCTTGGCCTTG
	Large2	ACCTGCCTACTCCCTCTACG	GCACCACCAAAGCAGTCTTG
	Pofut1	AGGCAGTCGTCCTTCTTTGG	GGAGGTGGGCTGCTTTGTAT
	Rfng	ACTCGCACCTGGAAAACCTG	GGACCCCCATAGCTCAAGGT
	Mfng	ATTCCGCTCCCTCCATTGTC	ACACCAACTCAAGCGTTCCT
	Lfng	TGTCCATTGCCACCTGTACC	AGTTAGGGACAGACCTGCCA
	Pofut2	CGAAGAAACACGGGGTCTGA	TCTTATCAGCGGCATCCGTC
	B3glct	GGAGGCGGGATGGTCTTTAG	TGGGGTAATCTACTGGCCGA
	Eogt	GCTGGCCTTACCCACTTACTT	CAGCGCTCATCTTCACAGTTG
	Ogt	GAAAGAGGCACGCATTTTTGA	ACCACCGCATGATTTGGG
	Poglut1	TTGTGCGGTTCACTGGTCTT	GGTCGGTCTTGACTGGGATG
	Poglut2	TGGTGAGCACGTTGGCTTTA	AGTCAGGTCGTAGGTAGGCA
	Poglut3	TCCTCAAGCAGGAGTCACCA	GCTGGGGAACAAGCTCCATT
	Gxylt1	CACGTACTGGGGCTCATGTT	TGGGCGCAGATCCTTTTGAT
	Gxylt2	ACGACGACAAACAACCCACT	CTTCTCGTAAGCCCTTCGCA
	Xxylt1	CCGTCATCCAAGGACAGAGG	GACTCACAAAGCCCGTCTCA
GAG	Xylt1	CTGACCGATTCCAGGGCTTT	GGGACTTGCGACCTTGAAGA
	Xylt2	GGACAACACCTTCACTCCGA	GGGCACAGACTTGGGCATTA
	B4galt7	CATTCTGCTGCTGTCCAAACA	GCCCCAGCCCCAAAAG
	B3galt6	CCCAGAGGACATGTTGGAGAA	AACTGCACCTCATGCTTGCA
	B3gat3	CCTACAGCCGGGAGCTCTTT	CCCACAGGCCACACTGAGA
	Ext1	CAGGCTTGGGTCCTTCAGATT	CCATCCGTTGCTGAGCATT
	Ext2	CCCACAGAGGCAGATTGAAGA	TGGCTTTAATGGACTGGAAGTATG
	Extl1	AGCCTTCAAGACTTCCCCTTTT	GATCACGGCGCTGAAACTG
	Extl2	TGAGAAACCGACTCCAGGTCTT	TGAGTGTGTCATCGTCTACCATCA
	Extl3	ACCTTTTGTGGCCAGACATTG	AACCGATTGTTCAAACTGTTCT
	Hs2st1	TGGCGTATCTGTACCCCTGA	ACCCACATCACAGCTCACTG
	Hs3st1	CTACAAGGCTCTCAACCGCA	CGGCCTTTGGACTCGTGTAA
	Hs3st2	CCACAGAGCGTCCCCAGAAA	AGCATCTCCCGGTATTAAGCG
	Hs3st3a1	CCTTACTTCTGGACGAGGGC	TCTGGGCATCAAATCCCGGT
	Hs3st3b1	AGCTACCACAAGGGTCTTGC	CATGGTGATCTGTCCCTTGA
	Hs3st4	GTGACGAATGAGGCTCCCAA	GAGTCGCTCACCACTGACAA
	Hs3st5	CCAGAGTTGGGAGCTTGG	CACCACCAAATCGACTTTCA
	Hs3st6	CTGTTTGTAAGCGGTGAGCG	AGGGGAAGCCCTTAGTAGCA
	Hs6st1	CTGACTGGACCGAACTCACC	GAACTTTCTGGGCGAACGCA
	Hs6st2	ACCTGACTCTAGTGGGATGCT	AACAGGTACTGGGTCTTGCG
	Hs6st3	TCAACATCAAAGGGCGGGAT	CATGGCTGCTCCAGACGAAT
	Ndst1	GTATGAGGCCTGGAAGCAAGT	GCCGGCTTCAGATGTGGGTA
	Ndst2	CGCTGGCTGACTTACTATCCCT	CCGGGTTGACACGAAGCT
	Ndst3	TCCCAAGACAAACCTGTGGG	AAGAAGAGCTCCCCTCCATGA
	Ndst4	ATTCCGATCAACCTGGGCTAC	GGTGACCTGAATACCCCAGAC
	Glce	AGGAACAACAGAAGGCACCC	AGCCCTAACACCTTGCTTCC
	Csgalnact1	ACAGCCAGGGAAGAAGGTATTTT	TCGTGATGGCCGTAGATTACG
	Csgalnact2	GACCTGTCAATATCAATCGGATTTC	TTCTCCACCCCAGCCTTTTA
	Chpf	GCCGCTGCATCCTTGATG	CTCAGTTCCAGGTAGTTGTAGTGCAT
	Chpf2	AGGGTGAGGGAGAAGATCCC	ATACCGAGTCCTGAGCACCT
	Chsy1	CCGGGAAGGTGGAGTTCTTC	TCTTCTGGGGTGGGTAGGAG
	Chsy3	GAAGGTGTGTTCGCCGTTTC	GCTGTTGTGGAGGTCTTGGA
	Dse	CCCACAGCTTCTCCTTCTTG	CTCCTCAAAAGGGACATCCA
	Dsel	GAGCTTCTGGATGTATGGAG	CTGAACCAGGGAGTGAGG
	Chst3	CTGACCCAGCCCTGCTCTT	AAAAGGTGGAATCCAACTCGC
	Chst7	TGGGCGAACTCTTCAACCA	GATACAGTGCCTGCCACAGATG
	Chst11	CCAGAGATCAACCACCGCTT	TTCTGCGTGAACTTGTTGCG
	Chst12	TCGGTGAGTGAGGCTTTCAG	GCCGTCCTGTTCCGATAACT
	Chst13	CCAGGAGGTCTGGAACGAAC	AGCAACCTGTACCCTACCCA
	Chst14	GCCTGCTCTAACTGGAAACG	CTGCCAGAAACACCAAGTCA
	Chst15	TATGACAACAGCACAGACGG	TGCAGATTTATTGGAACTTGCGAA
	Ust	TTGGGGTCATTGGGAGATGC	GTGCCTTGTGGTAGAGCCAT
	B3gnt7	GGCCACGAGGGCTTCAA	CCTTGTTCATCCGGCTGCT
	Chst1	TGTGCGCATGTGTGGCTT	TGACTGCGCTCACGACAAG
	Has1	CATGGTGCTGCTGTCACTCT	GCAACACGGGGACGTAGTTA
	Has2	GGCCGGTCGTCTCAAATTCA	ACAATGCATCTTGTTCAGCTCC
	Has3	GAAAACTGCTGGCTGGTGTG	CAACTGCCTGTCACAAACGG
GSL	Ugt8a	TATCGGCAGAGGGCTCAGAA	TGATGGACAGCAGAACGGAG
	Ugcg	GAGCCAGCCCATTTGCCTAA	GGAAATGCTGTTTGGCCCAG
	B4galt5	CCATCGAGGAGAGGTCCAGTT	CTTGCCGCTCCTTTGACTTC
	B4galt6	GGGTCTCCAATCGCTCTCTG	AGAGGTACGTGTTGGCGATG
	A4galt	GAGGAGACCATGTCCAAGCC	TGAAGAAGGTGAAGACCCGC
	B3galnt1	CCTTGGAGGATGAGCACGTT	ACTTGGCATTGGGGCAAAAC
	Gbgt1	TGAACCGCCACTTCATCTGG	CCGAGGCTTCCTTTCATCCC
	B4galnt1	TGTACTCCAGCACCCGAAAC	GATCCTGACCGGGATGTGTG
	B3galt4	CTCAGAGTCAGCAGCACACA	GATGTAGCGGGCCATAGGAC
	B3gnt5	GCTCTGTGCAGCCTCACTAC	AGTTCTCATTGCCCCACGTT
Elongation/branching	B4galt1	GCTGGAGACACCATGTTCAATC	ACAAAGCAGTTGTAATCATAGTCCT
	B4galt2	GAGACCTTCAACCGAGCCAA	ACAACGGTACAGATTGCGGT
	B4galt3	CCATAATTGTGCCCCATCGT	GGTGCAGGTGATAGAGCAGCA
	B4galt4	TCTTTACCCTGTGCCTGACG	GTCCTTTGCCTTGGGGATCA
	B3gnt2	GGGTCTTCCTGTTGGGCAA	AAACTTAAGCATGTCCGAAAGGTC
	B3gnt3	TACGGCGACATTCTCCAGTG	CACATCGTCGTCCCCATTGA
	B3gnt4	TCTGAAGGAGCGCATACCAG	CTATGGTGGGACCTTGGCAG
	B3gnt8	GACTGTCAGACTTGGGGGAC	AGTGGAAAGCTCCTACAGGC
	B3gnt9	CGACAGAGTGGATGAAGGAAGGATA	CTCCTCCTCCTCCTCATGTCCA
	B4galnt3	GGGCCATATCCCACAGACAG	CACTCGAAAGAGGGTGTCCC
	B4galnt4	GGACCCACATGGTTACTGGG	GTGGTGGTAGAAGTGTCGCA
	B3galt1	CAATCAGGGATGTCCGCAGT	AGAACGGTGGGTAGTTGCTG
	B3galt2	AGCTCCTCAGACTCTGAGGCC	TGTGACTCCCTGTGGTGATAGC
	B3galt5	CACTCACCGGCTGCTCTTTA	ATGTGAGCCATCTTTGCCGA
	Gcnt2	CTCCATGCCACCAAACGCA	CTTCGCTTCCATGTCCATCCAC
	Gcnt7	GCCCACCCCACAATCTAACA	ACGGGGATCAGTTAGGACGA
	Mgat5b	GGCCGTCCTCAACAAGTACA	CCGGAAGAACTCGTGGTTGA
	Ggta1	ACCTATGAGAGGCGGGAACT	ATGGCCGCGTGGTAGTAAAA
	A3galt2	CGTGCAGCAAGTACCACCTA	CACTGCCAAGGGCTAAGGAA
Capping/terminal modifications	St3gal1	AACCCAACAACCTGAGCGAC	GGATCCACATTGCCAGGC
	St3gal2	ACTGGCACCACTACTGGGAGA	ATGCACGCCTGTCTTCCG
	St3gal3	GACTCTAAACTGCCTGCCGA	TGCGAAAGGAGTCATCCAGG
	St3gal4	AGCCTCGAGTGTCGTCGCT	AGCGAGCTGTTCCGCAAC
	St3gal5	GCTTTGGCTACGACCTCAGT	GTTTGCCGTGTTCCGAGTTC
	St3gal6	TCCCAAGGATCAGAAACCCA	CACTGCATATGTGAAAGGCCA
	St6gal1	TCAAGTTCAGCGTAGAGGCG	AAGACACGACGGCACACTTA
	St6gal2	CCACCCTGAGAACCCTTTCC	GCGCTTTGTGATTTCCTCCC
	St6galNAc1	GAGAGGCAGTCCAAGGAGAGC	TGAGGATTCTCTGGTGCTGGC
	St6galNAc2	GAGCCGACTTTGCCAACACTC	GGGTGGAGAGGTCAAACAGGC
	St6galNAc3	CCAGTGTCCCTCTCTTGCTG	TCCTCATGTTGCGGAAAGGG
	St6galNAc4	CAGGCAAGAACCGGAGACAA	TAGACCACGATCTCCTCGCA
	St6galNAc5	AAGGGCAGTCATCACCGTTT	ACAGCGGGTGATTCTGGTTT
	St6galNAc6	CCCGAACATGGAGGCCTAT	AAGAGGTCGTCAAACTGCTGC
	St8sia1	GTGACCCTGCCCATCTCTTTG	CCATCGTACCACAGGCTCTTC
	St8sia2	AATTCTGGAGGCAGAGGTACAAT	GCGTCTGGTTGTGTCTCCA
	St8sia3	GGGCGCCCCGAATG	CTGGTCTAGAAACTTCAGTGCAAACT
	St8sia4	TGGCTCCACCATCTTCCAAC	TTTAGTGTCCGGCGTCTGTC
	St8sia5	AATACATGCTGGACGACTTCCA	TGCTCAGGTACTGCGGGTG
	St8sia6	TTGTCCACACTCGTGAAGGG	AAAGGTGTCGGTGGGACATT
	Fut1	CCCGACACAAAGACCCCATC	AAGTGCAAAGTCCTTCCCCG
	Fut2	AGACCTGTCCCCACTCCTTA	ACCAAGTGACTCCTTCTGCC
	Sec1	CCTTCCACACGGTTTTCAAGC	CTACTGTGTTTGGCTGTCCCA
	Fut4	ACGTGTCTGTGGACGTGTTT	AGCCAGGGAAGCAGCATTAG
	Fut7	CAAACCCGGCAATCTCTCCT	AGTTGAAGATGCCCCGGAAG
	Fut9	GCCCTGGATCTTTCCTCACC	TCTAAAGCGATCCCAGCGAG
	Fut10	CCCTTTGTCAGTCATCCGGG	GGCTCCAGGTGTTTAGGCTC
	Fut11	CGCTACATCCCGGTGGATTC	CCGTGGCTGTGTCCTGTAAT
	Abo	ACTCGATGGCAGGATGTGTC	CCACCTCACGTAGAAAGCGT
	B3gat1	GTTGGTGGCCTTCGGTATGA	CCCTTCACACCACGTAGCTT
	B3gat2	GCTGTATTTAAGCGCCGTGG	ACGAGAACCTTGGTGCAGTT
	B4galnt2	CTTGACGGCTTTCCCGG	TGTGAGCCAAGAAGAAGTTCACC
	Chst2	TGCCCACCTCAACGCCT	CCTTGATAACCAGCGTGCG
	Chst4	CGTCCACAGACACCTTTCCC	AAGACAGCACCAGCACATGC
	Chst5	CGGAGCTTGAGCAAAGGG	CCACTTGAAACTGTCCATGCCT
	Chst8	CTGACCAACCTCGACCTCAC	GTTTCGGACGAGTTGTTGCC
	Chst9	TCACAAAGGGAGAACGGAGC	ATGACCGACGCTTCTCTTGG
	Chst10	GTACCGGAAGAACCGGACAG	ATCTGCCTCCAGGGTCTCAT
	Gal3st1	AACCACATGCGCTTCCACTA	GGCACCACGGATCCAAAGTA
	Gal3st2	AGCCCAAGAACCTGACACAC	AGAATATTGGCCTTCCCACCC
	Gal3st3	CACCATGCCACCTATCCTCC	AACTTGGGGTACCAACTGAGC
	Gal3st4	CTGGGTCCCTTCACTGGGAT	CCAAACTGGTAGTGGGCAGG
NST	Slc35a1	GCGAAGTTGAGTGTGCCATC	AAGCAGTGCAGGGGATCTTC
	Slc35a2	GGCTGTCCTGGTCCAATATGT	ACTGGAGGTTATTCTGCAAGGT
	Slc35a3	TGGATTCTCACAGTGGTGCC	GACGGACACACTTCATCCTGA
	Slc35b1	CATCATCACCACAACCCGGA	TTGGCATCAAGACCGAGACC
	Slc35b2	GGACAGAGACAGCGGAATCC	ACCCGAGGCACAGAAGACC
	Slc35b3	CTGGTTTACCCTCGCTGACA	CCGAGTTGGAAGCATTGTGC
	Slc35b4	TCGCACTTGTTGCTACCGAT	GAATGTTGGCTGTGCTGCAA
	Slc35c1	GCCACCATCCTGTTCTCCAA	GAACAGAGGCTGAGTGGACC
	Slc35c2	GTCTCCACTTGTCCACCTCTG	AACTCGGAGAAGCCCAAACC
	Slc35d1	TGTTTGCTGAAGGCGCTCTA	GCTACGAAGGCTCCGATGAT
	Slc35d2	AGACCAGAGGTCCCACACAT	GCTCATTGTGCAGTGACGTG
