# Supplementary material for: A defined glycosylation regulatory network modulates total glycome dynamics during pluripotency state transition
Source: Sci Rep. 2021 Jan 14;11:1276. doi: 10.1038/s41598-020-79666-4 (PMC7809059; doi:10.1038/s41598-020-79666-4)
Supplement: Supplementary file 4 — Supplementary Table S3. [file 41598_2020_79666_MOESM4_ESM.xlsx]

## Sheet: Antibodies-lectins
Class	Ab/Lectin	Source	Dilution
	H3	Cell Signaling; #9715	1:100
	H3K27me3	Cell Signaling; #9733	1:100
N-glycan	GNA	EY Laboratories; BA-7401-2	1 μg/mL
	LCA	VECTOR Laboratories; B-1045	1 μg/mL
	ConA	Cosmo Bio; J203	1 μg/mL
	PHA-E4	VECTOR Laboratories; B-1125	1 μg/mL
	PHA-L4	VECTOR Laboratories; B-1115	1 μg/mL
	DSL	VECTOR Laboratories; B-1185	1 μg/mL
O-glycan	VVA-B4	Ref. 69	1 μg/mL
	PNA	Cosmo Bio; J214	1 μg/mL
	MAH	Ref. 66	1 μg/mL
	Meca-79	Santa Cruz Biotechnology; sc-19602	1:5
	RL-2	Santa Cruz Biotechnology; sc-59624	1:100
GAG	JM403	Seikagaku Corporation; 370730	1:100
	Hepss-1	Ref. 78	1:50
	mCochlin-Fc	Unpublished data	1:10
	CS-56	Sigma Aldrich; C8035	1:100
	MO-225	TCI chemicals; A2872	1:50
	LY111	TCI chemicals; A3143	1:10
	R-10G	Kindly gifted by Prof. Kawasaki	1:100
	5D4	Seikagaku Corporation; 270427	1:100
GSL	CD77	BD biosciences 551352	1:50
	Choleratoxin subunit B	Sigma Aldrich; C1655	1 μg/mL
	SSEA-3	Abcam; ab16286	1:10
	Forsmann antigen	Santa Cruz Biotechnology; sc-23939	1:100
	SSEA-4	Santa Cruz Biotechnology; sc-21704	1:100
Elongation/capping	ECorL	Ref. 67	1 μg/mL
	WFA	Ref. 68	1 μg/mL
	MAL-I	Ref. 66	1 μg/mL
	SNA	VECTOR Laboratories; B-1305	1 μg/mL
	735	Absolute antibody; Ab00240-1.6	1:100
	AAL	VECTOR Laboratories; B-1395	1 μg/mL
	SSEA-5	MACS Miltenyi Biotec; 130-106-129	1:11
	SSEA-1	Beckman Coulter; IM1423U	1:3
	Alexa Fluor 488 anti-mouse IgG	Life Technologies; A-11001	1:300/10000
	FITC anti-mouse IgM	Sigma Aldrich; F9259	1:300
	Alexa Fluor 488 anti-rabbit IgG	Life Technologies; A-11008	1:300/10000
	Alexa Fluor 488 anti-rat IgM	Invitrogen; A-21212	1:300
	FITC Streptavidin	Biolegend; 405201	1:300
	FITC anti-human IgG Fc	Biolegend; 409310	1:300

## Sheet: Antibodies-lectins specificity
Class	Lectin/Ab	Specificity
	H3	Histone H3
	H3K27me3	Tri-methyl-histone H3
N-glycan	GNA	HM5-7
	LCA	Core fucose N-glycan
	ConA	HM5-9=Hybrid>>Di-antennary complex
	PHA-E4	Bisected di-/tri-antennary complex
	PHA-L4	Tri-/tetra-antennary complex (2,6 branch)
	DSL	Tri-/tetra-antennary complex (2,4 branch)
O-glycan	VVA-B4	Tn antigen
	PNA	T antigen
	MAH	di-/sialyl T antigen
	Meca-79	Extended or branched capped mucin-type O-glycan
	RL-2	O-GlcNAc
GAG	JM403	N-unsubstituted glucosamine HS
	Hepss-1	N-sulfated glucosamine HS
	mCochlin-Fc	3-O-sulfation HS
	CS-56	All CS. In particular, CS-D
	MO-225	CS-D/E
	LY111	CS-A and CS-C
	R-10G	Low-sulfated KS
	5D4	High-sulfated KS
GSL	CD77	Gb3
	Choleratoxin subunit B	Gm1
	SSEA-3	H4N1
	Forsmann antigen	H3N2
	SSEA-4	H4N1Ac1
Elongation/capping	ECorL	Galβ1,4-GlcNAc (Type II)
	WFA	LacdiNAc
	MAL-I	Sia α2-3
	SNA	Sia α2-6
	735	PSA
	AAL	Fucose
	SSEA-5	H1 antigen (Type I)
	SSEA-1	Lewis x (Type II)
