# Supplementary material for: A defined glycosylation regulatory network modulates total glycome dynamics during pluripotency state transition
Source: Sci Rep. 2021 Jan 14;11:1276. doi: 10.1038/s41598-020-79666-4 (PMC7809059; doi:10.1038/s41598-020-79666-4)
Supplement: Supplementary file 5 — Supplementary Table S4. [file 41598_2020_79666_MOESM5_ESM.xlsx]

## Sheet: N-glycan related to Fig. S1
				ESC_1	ESC_2	ESC_3	ESC_4	ECS Average				EpiLC_1	EpiLC_2	EpiLC_3	EpiLC_4	EpiLC Average
	deduced composition	class	m/z (theor)	pmol /100ug protein				mean	±	SE	SD	pmol /100ug protein				mean	±	SE	SD
	(Hex)2 (HexNAc)2	PM	1178.5	3.17178	3.93	2.05588	4.37158	3.38231	±	0.585222	1.01363	3.79735	3.07134	2.49467	2.61002	2.99334	±	0.34126	0.59108
	(Hex)2 (HexNAc)2 (Fuc)1	PM	1324.55	3.36648	4.08478	1.94223	3.97069	3.34105	±	0.568322	0.984363	6.16156	5.91401	5.12438	4.89038	5.52258	±	0.352729	0.610944
	(Hex)3 (HexNAc)2	PM	1340.55	2.86453	3.40494	2.10506	4.25916	3.15842	±	0.523699	0.907073	2.77608	2.77104	2.57809	2.10367	2.55722	±	0.182503	0.316104
	(Hex)3 (HexNAc)2 (Fuc)1	PM	1486.61	1.83843	2.01569	1.36697	2.33066	1.88794	±	0.232422	0.402567	2.57244	2.87256	2.80655	2.23771	2.62231	±	0.165656	0.286924
	(Hex)4 (HexNAc)2	PM	1502.6	3.20538	4.3655	2.54736	4.82376	3.7355	±	0.603133	1.04466	3.00272	3.6784	3.19254	2.62802	3.12542	±	0.252269	0.436942
	(Hex)2 + (Man)3(GlcNAc)2	HM5	1664.65	21.4463	39.1472	17.4517	34.593	28.1595	±	5.98	10.3577	30.1516	35.1587	36.7126	28.9389	32.7404	±	2.18022	3.77625
	(Hex)3 + (Man)3(GlcNAc)2	HM6	1826.71	39.6995	51.8274	33.374	59.3144	46.0538	±	6.75221	11.6952	47.3461	60.4393	62.9497	43.678	53.6033	±	5.49496	9.51756
	(Hex)4 + (Man)3(GlcNAc)2	HM7	1988.76	28.8627	39.8154	24.0302	41.5122	33.5551	±	4.89045	8.47051	32.1991	39.0388	46.992	30.9229	37.2882	±	4.26412	7.38567
	(Hex)5 + (Man)3(GlcNAc)2	HM8	2150.81	29.4599	32.1536	18.8647	38.693	29.7928	±	4.76469	8.25269	33.3249	42.8339	49.9051	29.8177	38.9704	±	5.27193	9.13125
	(Hex)6 + (Man)3(GlcNAc)2	HM9	2312.86	11.0975	11.0158	6.44133	15.595	11.0374	±	2.15765	3.73717	12.8514	17.6418	19.663	10.3655	15.1304	±	2.46644	4.27199
	(Hex)7 + (Man)3(GlcNAc)2	HM9 + Glc	2474.92	0.873893	1.01186	0	0	0.471437	±	0.315969	0.547275	0	0	0	0	0	±	0	0
	(HexNAc)1 + (Man)3(GlcNAc)2	C/H	1543.63	0	1.62677	0.646084	0	0.568214	±	0.443765	0.768623	1.86768	1.70219	0	1.32068	1.22264	±	0.488821	0.846663
	(HexNAc)1 (Fuc)1 + (Man)3(GlcNAc)2	C/H	1689.69	2.52046	3.78448	2.51448	4.2287	3.26203	±	0.507297	0.878664	4.51702	4.62146	4.62271	4.32901	4.52255	±	0.0797942	0.138208
	(HexNAc)2 + (Man)3(GlcNAc)2	C/H	1746.71	1.55495	1.91255	1.31214	2.27599	1.76391	±	0.243144	0.421138	1.86264	1.76314	1.70083	1.94016	1.81669	±	0.0611423	0.105901
	(Hex)1 (HexNAc)1 (Fuc)1 + (Man)3(GlcNAc)2	C/H	1851.74	1.18505	1.75161	1.15906	1.96646	1.51555	±	0.234606	0.40635	1.91221	1.99996	1.85798	1.68562	1.86394	±	0.0764963	0.132495
	(Hex)2 (HexNAc)1 + (Man)3(GlcNAc)2	C/H	1867.73	1.28592	1.25689	0	0	0.635702	±	0.423857	0.734141	0	0	0	0	0	±	0	0
	(HexNAc)2 (Fuc)1 + (Man)3(GlcNAc)2	C/H	1892.76	7.58995	12.4069	8.85638	13.7275	10.6452	±	1.67129	2.89476	11.4464	12.8756	14.9586	13.252	13.1331	±	0.833864	1.4443
	(Hex)1 (HexNAc)2 + (Man)3(GlcNAc)2	C/H	1908.76	1.08768	1.37488	0.92546	1.84292	1.30774	±	0.232257	0.40228	1.03634	1.19046	0	1.1881	0.853726	±	0.331226	0.5737
	(HexNAc)3 + (Man)3(GlcNAc)2	C/H	1949.79	0.941236	1.662	0.816447	0	0.85492	±	0.393163	0.680978	0	1.11352	1.22614	0	0.584914	±	0.390845	0.676964
	(Hex)2 (HexNAc)1 (Fuc)1 + (Man)3(GlcNAc)2	C/H	2013.79	1.09328	1.5247	1.21112	1.91877	1.43697	±	0.213167	0.369217	1.57726	1.29931	1.55446	1.25783	1.42222	±	0.0964113	0.166989
	(Hex)3 (HexNAc)1 + (Man)3(GlcNAc)2	C/H	2029.79	0.839556	1.09428	0	1.22872	0.790639	±	0.318262	0.551246	0	1.0611	0	0	0.265275	±	0.306313	0.53055
	(Hex)1 (HexNAc)2 (Fuc)1 + (Man)3(GlcNAc)2	C/H	2054.82	6.50401	9.90354	6.95022	11.483	8.7102	±	1.37749	2.38589	7.93352	8.953	11.4554	8.49133	9.20832	±	0.897764	1.55497
	(Hex)2 (HexNAc)2 + (Man)3(GlcNAc)2	C/H	2070.81	1.37777	2.17471	1.09589	2.3323	1.74517	±	0.347334	0.601599	0	0.96134	0	0	0.240335	±	0.277515	0.48067
	(HexNAc)3 (Fuc)1 + (Man)3(GlcNAc)2	C/H	2095.84	0.866375	1.29314	0.94647	1.94171	1.26192	±	0.282657	0.489577	2.50703	2.01039	2.91028	2.03834	2.36651	±	0.247196	0.428155
	(Hex)1 (HexNAc)3 + (Man)3(GlcNAc)2	C/H	2111.84	1.08136	1.3728	0.854035	1.84381	1.288	±	0.246564	0.427061	0	1.08416	1.47601	0.923708	0.870971	±	0.361002	0.625273
	(Hex)2 (HexNAc)2 (Fuc)1 + (Man)3(GlcNAc)2	C/H	2216.87	1.72887	2.49768	1.89511	2.84751	2.24229	±	0.301043	0.521422	2.76485	2.46586	3.57493	2.60786	2.85337	±	0.286535	0.496294
	(Hex)1 (HexNAc)3 (Fuc)1 + (Man)3(GlcNAc)2	C/H	2257.9	1.47981	1.82595	1.2603	1.9764	1.63562	±	0.187824	0.325321	3.40279	2.70836	3.62807	2.71404	3.11331	±	0.273289	0.47335
	(Hex)2(HexNAc)3+(Man)3(GlcNAc)2	C/H	2273.89	1.20501	1.50032	0.905298	1.35999	1.24265	±	0.147341	0.255202	0	0	0	0	0	±	0	0
	(HexNAc)4 (Fuc)1 + (Man)3(GlcNAc)2	C/H	2298.92	0.804725	1.08065	0	0	0.471343	±	0.320888	0.555794	1.18605	0.706654	0	0	0.473175	±	0.335077	0.58037
	(Hex)2 (HexNAc)3 (Fuc)1 + (Man)3(GlcNAc)2	C/H	2419.95	1.05691	1.42659	0.444974	1.36106	1.07238	±	0.258775	0.448211	1.71674	1.36634	1.77431	1.68096	1.63459	±	0.105609	0.182921
	(Hex)2 (HexNAc)1(2,6NeuAc)1 + (Man)3(GlcNAc)2	C/H	2199.89	1.36749	1.8567	1.62193	1.78981	1.65898	±	0.125853	0.217984	1.67639	1.56525	1.78083	0	1.25562	±	0.485952	0.841694
	(Hex)2 (HexNAc)2(2,3NeuAc)1 + (Man)3(GlcNAc)2	C/H	2374.94	0.818702	1.33999	0.860555	0	0.754811	±	0.321012	0.556008	0	0.580226	1.23987	0	0.455024	±	0.340874	0.590411
	(Hex)1 (HexNAc)2 (Fuc)1 (2,6NeuAc)1+ (Man)3(GlcNAc)3	C/H	2386.98	0	0	0	0	0	±	0	0	0	0.81112	1.08049	0	0.472903	±	0.321598	0.557025
	(Hex)2 (HexNAc)2(2,6NeuAc)1 + (Man)3(GlcNAc)2	C/H	2402.97	2.60612	3.53543	2.16846	3.92305	3.05826	±	0.468061	0.810706	3.28619	3.10319	4.14638	3.10149	3.40932	±	0.288077	0.498964
	(Hex)2 (HexNAc)2(Fuc)1(2,6NeuAc)1 + (Man)3(GlcNAc)2	C/H	2549.03	0	0	0	0	0	±	0	0	1.51422	1.68642	2.16243	1.2501	1.65329	±	0.221666	0.383937
	(Hex)1 (HexNAc)3 (Fuc)1 (2,6NeuAc)1+ (Man)3(GlcNAc)3	C/H	2590.06	0	0	0	0	0	±	0	0	0	1.11429	1.46184	1.08235	0.914622	±	0.365754	0.633504

## Sheet: FOS related to Fig. S2
				ESC_1	ESC_2	ESC_3	ESC_4	ECS Average				EpiLC_1	EpiLC_2	EpiLC_3	EpiLC_4	EpiLC Average
	deduced composition	class	m/z (theor)	pmol /100ug protein				mean	±	SE	SD	pmol /100ug protein				mean	±	SE	SD
	(Hex)1	Hex oligomer	610.284	36.9817	37.3625	67.5423	26.4567	42.0858	±	10.2234	17.7075	62.5362	74.0774	68.3802	75.9569	70.2377	±	3.49945	6.06123
	(Hex)2	Hex oligomer	772.336	2.70718	2.56798	3.59136	3.43066	3.07429	±	0.295425	0.51169	0	0	0	1.06881	0.267203	±	0.30854	0.534407
	(Hex)3	Hex oligomer	934.389	10.8346	26.124	26.1216	30.3152	23.3488	±	4.95005	8.57374	4.28119	2.56955	1.79371	5.54545	3.54748	±	0.97538	1.68941
	(Hex)4	Hex oligomer	1096.44	19.4644	50.0479	33.7913	52.6575	38.9903	±	8.92781	15.4634	6.15775	3.95971	1.77134	5.8275	4.42908	±	1.16561	2.01889
	(Hex)5	Hex oligomer	1258.49	3.48284	6.2607	4.65325	6.43079	5.20689	±	0.808793	1.40087	2.30118	2.39385	1.02423	2.06453	1.94595	±	0.363691	0.629931
	(Hex)6	Hex oligomer	1420.55	2.84648	5.39026	3.86265	4.85965	4.23976	±	0.649046	1.12418	1.88184	2.09248	1.28307	2.02118	1.81964	±	0.212612	0.368255
	(Hex)7	Hex oligomer	1582.6	2.42511	4.86163	2.84215	3.78265	3.47789	±	0.625399	1.08322	1.34227	1.37728	0.678009	1.01722	1.10369	±	0.188694	0.326828
	(Hex)8	Hex oligomer	1744.65	1.38663	2.42995	1.28112	1.27262	1.59258	±	0.323691	0.560649	0	0	0	0	0	±	0	0
	(Hex)9	Hex oligomer	1906.71	0	1.3846	0	0.740281	0.53122	±	0.385336	0.667421	0	0	0	0	0	±	0	0
	(Hex)1 (HexNAc)1	HN1	813.363	4.36405	3.8666	3.72515	4.70954	4.16634	±	0.26218	0.454109	0	1.33751	0	1.63943	0.744235	±	0.501234	0.868163
	(Hex)2 (HexNAc)1	HN1	975.416	4.81088	6.40822	6.20958	5.66121	5.77247	±	0.412617	0.714673	2.33904	4.14718	2.71005	3.17713	3.09335	±	0.451353	0.781767
	(Hex)3 (HexNAc)1	HN1	1137.47	10.2627	12.9468	11.9515	12.2365	11.8494	±	0.656773	1.13756	5.96385	10.105	7.2457	8.15964	7.86854	±	1.00566	1.74185
	(Hex)4 (HexNAc)1	HN1	1299.52	7.53368	6.47358	9.34767	8.61932	7.99356	±	0.726256	1.25791	9.79043	12.0582	8.34895	9.74042	9.98449	±	0.886465	1.5354
	(Hex)5 (HexNAc)1	HN1	1461.57	8.37908	1.80492	4.08121	7.00457	5.31744	±	1.70248	2.94879	3.36938	3.33795	2.58233	3.39858	3.17206	±	0.227435	0.39393
	(Hex)6 (HexNAc)1	HN1	1623.63	2.6758	0	1.61217	2.43322	1.6803	±	0.69809	1.20913	0	0	0	0	0	±	0	0
	(Hex)7 (HexNAc)1	HN1	1785.68	1.82098	0	0	1.60252	0.855874	±	0.572902	0.992295	0	0	0	0	0	±	0	0
	(Hex)8 (HexNAc)1	HN1	1947.73	0	0	0	0	0	±	0	0	0	0	0	0	0	±	0	0
	(Hex)9 (HexNAc)1	HN1	2109.79	0	0	0	0	0	±	0	0	0	0	0	0	0	±	0	0
	(HexNAc)2	HN2	854.39	0	0	0	0	0	±	0	0	0	0	0	0	0	±	0	0
	(Hex)1 (HexNAc)2	HN2	1016.44	0	0	0	0	0	±	0	0	0	0	0	0	0	±	0	0
	(Hex)2 (HexNAc)2	HN2	1178.5	7.60497	6.63328	6.98695	9.49666	7.68047	±	0.736495	1.27565	3.00893	4.66311	3.14834	3.74153	3.64048	±	0.434235	0.752117
	(Hex)3 (HexNAc)2	HN2	1340.55	2.34911	2.41942	2.00531	2.50031	2.31854	±	0.125726	0.217764	1.25369	1.83511	1.21354	1.27066	1.39325	±	0.170634	0.295547
	(Hex)4 (HexNAc)2	HN2	1502.6	2.31981	1.97089	1.57488	2.26684	2.0331	±	0.197392	0.341892	1.09102	1.51619	1.05396	1.15317	1.20358	±	0.122621	0.212385
	(Hex)5 (HexNAc)2	HN2	1664.65	1.38785	2.10087	0.956391	1.08389	1.38225	±	0.295678	0.512129	0	0	0	0.74837	0.187093	±	0.216036	0.374185
	(Hex)6 (HexNAc)2	HN2	1826.71	1.50506	1.4455	0.626075	0.968385	1.13626	±	0.240397	0.41638	0	0	0	0	0	±	0	0
	(Hex)7 (HexNAc)2	HN2	1988.76	1.6242	1.30706	0	0.648061	0.894831	±	0.416804	0.721926	0	0	0	0	0	±	0	0
	(Hex)8 (HexNAc)2	HN2	2150.81	1.38452	1.151	0	0.845688	0.845302	±	0.349403	0.605184	0	0	0	0	0	±	0	0
	(Hex)9 (HexNAc)2	HN2	2312.86	0	0	0	0	0	±	0	0	0	0	0	0	0	±	0	0
	(Hex)2 (HexNAc)3	C/H	1381.57	2.00869	1.8718	1.55024	1.8544	1.82128	±	0.11167	0.193418	0	0	0	0	0	±	0	0
	(Hex)3 (HexNAc)3	C/H	1543.63	1.05114	1.32715	1.08002	1.54129	1.2499	±	0.133015	0.230389	0.879901	1.28189	0.861965	1.0935	1.02931	±	0.114622	0.198531

## Sheet: O-glycan related to Fig. S4
				ESC_1	ESC_2	ESC_3	ESC_4	ECS Average				EpiLC_1	EpiLC_2	EpiLC_3	EpiLC_4	EpiLC Average
	deduced composition	class	m/z (theor)	pmol /100ug protein				mean	±	SE	SD	pmol /100ug protein				mean	±	SE	SD
	(HexNAc)1	HexNAc	552.246	13.926	24.7826	17.8358	22.7909	19.8338	±	2.83095	4.90336	58.8254	87.0294	46.4175	44.2952	59.1419	±	11.3537	19.6651
	(Hex)1 (HexNAc)1	T antigen	714.299	4.96444	7.25753	3.92206	7.07547	5.80487	±	0.941391	1.63054	11.8434	18.3971	11.1212	9.25877	12.6551	±	2.29775	3.97981
	(Hex)1 (HexNAc)1 (NeuAc)1	sT antigen	1005.4	10.1636	10.1672	9.39469	9.7327	9.86455	±	0.215814	0.373801	10.8646	14	5.94348	8.61681	9.85622	±	1.97297	3.41728

## Sheet: GAG related to Fig. S6
				ESC_1	ESC_2	ESC_3	ECS Average				EpiLC_1	EpiLC_2	EpiLC_3	EpiLC Average
	deduced composition	class	Retention Time	pmol /100ug protein			mean	±	SE	SD	pmol /100ug protein			mean	±	SE	SD
	CS-0S	CS	24.507	1.72764	1.44664	1.48953	1.5546	±	0.0873996	0.151381	8.1874	4.06588	5.14875	5.80067	±	1.23362	2.1367
	CS-2S	CS	31.18	0	0	4.19873	1.39958	±	1.39958	2.42414	2.92802	0	0	0.976005	±	0.976005	1.69049
	CS-4S	CS	33.91	12.4159	17.7474	13.1131	14.4255	±	1.67312	2.89793	25.8352	17.4222	23.504	22.2538	±	2.50779	4.34361
	CS-6S	CS	36.383	3.54465	4.67844	4.1116	4.11156	±	0.327297	0.566896	8.09347	3.85453	5.01985	5.65595	±	1.26433	2.18989
	CS-2S6S	CS	44.25	0	0	0	0	±	0	0	0	0	0	0	±	0	0
	CS-2S4S	CS	45.647	0	0	0	0	±	0	0	0	0	0	0	±	0	0
	CS-4S6S	CS	46.627	0.486254	0	0	0.162085	±	0.162085	0.280739	0.838088	0	0.575912	0.471333	±	0.247521	0.428719
	CS-2S4S6S	CS	54.3	0	0	0	0	±	0	0	0	0	0	0	±	0	0
	HS-0S	HS	26.017	0	0.199175	0.93198	0.377052	±	0.283359	0.490792	0.789777	1.44263	1.30583	1.17941	±	0.198779	0.344295
	HS-2S	HS	37.033	0	0	0	0	±	0	0	0	0	0	0	±	0	0
	HS-6S	HS	37.973	0	0	0	0	±	0	0	0	1.71862	1.91492	1.21118	±	0.608236	1.0535
	HS-NS	HS	42.02	0	0	0	0	±	0	0	0	0	0	0	±	0	0
	HS-2S6S	HS	48.457	0	0	0	0	±	0	0	0	0	0	0	±	0	0
	HS-2SNS	HS	49.383	0.635983	0	0	0.211994	±	0.211994	0.367185	1.76201	1.62474	1.1473	1.51135	±	0.186286	0.322658
	HS-NS6S	HS	50.12	0	0	0	0	±	0	0	0	0	0	0	±	0	0
	HS-2SNS6S	HS	57.787	0	0	0	0	±	0	0	0	0	0	0	±	0	0
	HA	HA	26.8	2.4306	3.49661	2.10328	2.67683	±	0.420639	0.728568	3.81671	0.957993	2.18598	2.32023	±	0.827964	1.43408
																		ESC_1	ESC_2	ESC_3	ECS Average			EpiLC_1	EpiLC_2	EpiLC_3	EpiLC Average
																		pmol /100ug protein			mean	±	SD	pmol /100ug protein			mean	±	SD

## Sheet: GSL related to Fig. S8
					ESC_1	ESC_2	ESC_3	ESC_4	ECS Average				EpiLC_1	EpiLC_2	EpiLC_3	EpiLC_4	EpiLC Average
	No.	deduced composition	class	m/z (theor)	pmol /100ug protein				mean	±	SE	SD	pmol /100ug protein				mean	±	SE	SD
	1	(Hex)2	LacCer	772.336	14.2884	12.2847	8.28236	14.0903	12.2364	±	1.60846	2.78593	32.8249	29.2341	34.1761	25.7251	30.4901	±	2.19395	3.80004
	2	(Hex)3	Gb	934.389	73.8972	54.1608	44.0495	70.204	60.5779	±	8.05835	13.9575	55.6215	37.7181	45.9502	37.1178	44.1019	±	5.0072	8.67273
	3	(Hex)4(HexNAc)2(2,6NeuAc)1	(n)Lc	1834.76	0.520556	0	0	0	0.130139	±	0.150272	0.260278	0.581403	0.824295	0	0	0.351424	±	0.241177	0.41773
	4	(Hex)5(HexNAc)3	(n)Lc	1867.73	1.59215	1.34348	1.00856	1.30483	1.31225	±	0.138083	0.239166	1.16582	1.3234	1.40378	1.1331	1.25653	±	0.0742502	0.128605
	5	(Hex)5(HexNAc)3(2,3Neu5Ac)1	(n)Lc	2171.86	0	0	0	0	0	±	0	0	1.01072	1.49236	1.32576	1.16786	1.24917	±	0.11948	0.206945
	6	(Hex)7(HexNAc)3	(n)Lc	2191.84	1.13604	0.922146	0.951026	0.957749	0.99174	±	0.0562519	0.0974312	0.813139	0.774741	0	0.900758	0.622159	±	0.241397	0.418112
	7	(Hex)6(HexNAc)3(2,3NeuAc)1	(n)Lc	2333.91	0	0	0	0	0	±	0	0	0.910646	1.00608	0.980773	0.819362	0.929214	±	0.0482795	0.0836226
	8	(Hex)2(2,3NeuAc)1	Gg	1076.46	0	0	0	0	0	±	0	0	5.91853	5.25163	5.93513	4.5165	5.40544	±	0.388402	0.672732
	9	(Hex)2(HexNAc)1(2,3NeuAc)1	Gg	1279.54	1.91841	1.54378	1.48204	1.88477	1.70725	±	0.130616	0.226234	3.67618	3.72768	4.04612	2.77538	3.55634	±	0.315085	0.545743
	10	(Hex)2(2,3/2,3NeuAc)2	Gg	1380.59	1.52889	2.73644	2.93897	3.12473	2.58226	±	0.415647	0.719921	38.1314	26.5609	36.8398	36.0223	34.3886	±	3.05429	5.29018
	11	(Hex)2(HexNAc)1(2,3/2,3NeuAc)2	Gg	1583.67	0	0	0	0	0	±	0	0	0	0	2.05528	0	0.513819	±	0.593307	1.02764
	12	(Hex)2(2,3/2,3/2,3NeuAc)3	Gg	1684.72	0.816111	1.18883	0.943218	1.30558	1.06343	±	0.12909	0.223591	0	0	0	0	0	±	0	0
	13	(Hex)4(HexNAc)1	Gb/(n)Lc	1299.52	31.0915	26.9942	19.2852	22.3066	24.9194	±	2.99945	5.1952	22.7755	13.349	22.2308	17.9894	19.0862	±	2.5302	4.38244
	14	(Hex)3(HexNAc)2	Gb/(n)Lc	1340.55	427.449	351.872	288.925	351.152	354.85	±	32.7268	56.6844	58.6713	42.102	52.4633	53.5555	51.698	±	4.01035	6.94614
	15	(Hex)4(HexNAc)1(2,3NeuAc)1	Gb/(n)Lc	1603.65	0	0	0	0	0	±	0	0	1.02976	1.09273	0	0.868165	0.747665	±	0.292911	0.507337
	16	(Hex)5(HexNAc)2	Gb/(n)Lc	1664.65	3.27209	2.49561	1.92169	2.50342	2.5482	±	0.319948	0.554166	2.6088	2.50946	2.86297	1.60562	2.39671	±	0.316389	0.548001
	17	(Hex)4(HexNAc)3	Gb/(n)Lc	1705.68	0.763654	0	0.539796	0.776899	0.520087	±	0.209803	0.36339	0	0	0	0	0	±	0	0
	18	(Hex)5(HexNAc)2(Fuc)1	Gb/(n)Lc	1810.71	0	0	0	0	0	±	0	0	0.91515	0.953598	1.12264	0.758103	0.937372	±	0.0864211	0.149686
	19	(Hex)2(HexNAc)1	Gg/(n)Lc	975.416	0	0	0	0	0	±	0	0	3.92939	2.4025	4.53374	2.27518	3.2852	±	0.647486	1.12148
	20	(Hex)2(HexNAc)2	Gg/(n)Lc	1178.5	0	0	0	0	0	±	0	0	0.966009	0	1.32259	0.0180507	0.576663	±	0.387669	0.671463
	21	(Hex)3(HexNAc)1(Fuc)1	Gg/(n)Lc	1283.53	2.26181	1.6591	1.21603	1.62577	1.69068	±	0.248706	0.430771	2.37628	2.38094	2.69324	2.36923	2.45493	±	0.0917715	0.158953
	22	(Hex)3(HexNAc)1(2,6NeuAc)1	Gg/(n)Lc	1469.63	1.60841	1.45965	1.04884	1.10878	1.30642	±	0.156376	0.270852	4.29107	4.41077	4.46447	4.14421	4.32763	±	0.0820679	0.142146
	23	(Hex)3(HexNAc)1(Fuc)1(2,3NeuAc)1	Gg/(n)Lc	1587.65	0	0	0	0	0	±	0	0	1.3368	1.61616	1.51423	1.42987	1.47426	±	0.0687976	0.119161
	24	(Hex)3(HexNAc)1(2,3/2,3NeuAc)2	Gg/(n)Lc	1745.72	13.7356	13.8906	12.9135	15.843	14.0957	±	0.71666	1.24129	113.447	105.925	110.257	114.677	111.076	±	2.25578	3.90712
	25	(Hex)3(HexNAc)1(2,3/2,6NeuAc)2	Gg/(n)Lc	1773.75	0	0.716192	0.4143	0	0.282623	±	0.201404	0.348842	2.72004	2.74466	2.97506	2.96198	2.85044	±	0.0789961	0.136825
	26	(Hex)3(HexNAc)1(2,3NeuAc)1(2,3NeuGc)1	Gg/(n)Lc	1761.72	0	0	0	0	0	±	0	0	1.30954	1.14683	1.31242	1.09805	1.21671	±	0.0638951	0.11067
	27	(Hex)4(HexNAc)2(2,3NeuAc)1	Gg/(n)Lc	1806.73	0	0	0	0	0	±	0	0	1.82497	1.96739	2.10601	1.79955	1.92448	±	0.0818548	0.141777
	28	(Hex)3(HexNAc)1(2,3/2,3/2,3NeuAc)3	Gg/(n)Lc	2049.85	1.91553	2.47261	2.43431	2.94431	2.44169	±	0.242781	0.42051	13.5739	14.3203	15.0711	17.0167	14.9955	±	0.854248	1.4796
	29	(Hex)3(HexNAc)1	Gb/Gg/(n)Lc	1137.47	1515.52	1296.53	998.534	1244.53	1263.78	±	122.553	212.268	494.961	412.414	465.757	466.966	460.024	±	19.9119	34.4885
	30	(Hex)3(HexNAc)1(2,3NeuAc)1	Gb/Gg/(n)Lc	1441.6	21.5142	8.28146	7.38823	11.9926	12.2941	±	3.73079	6.46192	84.4089	92.1616	90.4447	83.8611	87.7191	±	2.42685	4.20343
	31	(Hex)4(HexNAc)1(Fuc)1	Gb/Gg/(n)Lc	1445.58	0	0	0	0	0	±	0	0	2.35548	0	0	1.77441	1.03247	±	0.701808	1.21557
	32	(Hex)3(HexNAc)1(2,3NeuGc)1	Gb/Gg/(n)Lc	1457.59	0	0	0	0	0	±	0	0	0.990088	1.15335	0	0.83837	0.745453	±	0.296379	0.513343
	33	(Hex)4(HexNAc)2	Gb/Gg/(n)Lc	1502.6	4.80519	3.55175	2.97552	3.90883	3.81032	±	0.442621	0.766642	3.20558	3.01274	4.02531	2.87662	3.28007	±	0.29724	0.514835
	34	(Hex)4(HexNAc)2(Fuc)1	Gb/Gg/(n)Lc	1648.66	0	0	0.460284	0	0.115071	±	0.132873	0.230142	1.33456	1.57508	1.78968	1.31184	1.50279	±	0.130084	0.225312
	35	(Hex)3(HexNAc)3	unknown	1543.63	0.354998	0.820315	0.146191	0	0.330376	±	0.206484	0.35764	0.405644	0.0437272	0.897767	0	0.336785	±	0.240081	0.415832
	36	(Hex)3(HexNAc)1(2,6/2,6NeuAc)2	unknown	1801.78	0	0	0	0	0	±	0	0	2.52625	1.96835	2.3645	1.75719	2.15407	±	0.204071	0.353462
	37	(Hex)4(HexNAc)1(Fuc)1(2,6NeuAc)1	unknown	1777.74	0	0	0	0	0	±	0	0	0.874463	0	0	0.831809	0.426568	±	0.284556	0.492866
	38	(Hex)3(HexNAc)2(Fuc)1(2,6NeuAc)1	unknown	1818.76	0	0	0	0	0	±	0	0	2.11258	2.33295	2.74725	2.30524	2.37451	±	0.154225	0.267126
	39	(Hex)6(HexNAc)3	unknown	2029.79	0.962537	0.65691	0.636574	0.77943	0.758863	±	0.0864454	0.149728	0.870764	1.01298	1.12636	0.848306	0.964603	±	0.0751573	0.130176
