# Supplementary material for: A defined glycosylation regulatory network modulates total glycome dynamics during pluripotency state transition
Source: Sci Rep. 2021 Jan 14;11:1276. doi: 10.1038/s41598-020-79666-4 (PMC7809059; doi:10.1038/s41598-020-79666-4)
Supplement: Supplementary file 6 — Supplementary Table S5. [file 41598_2020_79666_MOESM6_ESM.xlsx]

## Sheet: PRC2 directly regulated TPM
	Gene ID	ESC	EpiLC	DMSO	EED226
	Alg1	30.9023	42.9096	22.5644	25.5723
	Alg3	44.6769	53.7486	38.5322	45.7058
	Alg6	11.3824	19.6936	10.1931	15.4633
	Alg8	6.41426	20.8246	7.88878	10.0939
	Alg9	17.7159	22.5708	17.9258	20.1962
	Alg10b	13.2847	44.0368	27.6674	36.43
	Alg11	18.279	26.1205	23.5868	26.4673
	Alg12	10.8221	12.3076	7.55867	9.59449
	Gnptab	14.3245	29.8008	30.8789	34.8278
	Mgat1	16.2839	6.36991	13.0812	0.256944
	Mgat2	39.8192	27.7504	35.9664	0.720948
	Mgat3	15.0685	7.97745	5.76951	0.19164
	Mgat4b	38.7029	35.7131	25.2703	0.629889
	Mgat4c	0.491172	0.0137674	0.262494	0.00336205
	Mgat4d	0.0986836	0.557825	0	0.00232198
	Fut8	8.53837	17.4739	10.1672	11.3208
	Galnt1	26.8893	44.4536	27.9018	37.8574
	Galnt3	0.0922905	5.86897	3.99202	5.72096
	Galnt7	3.75855	31.6369	14.7887	23.9567
	Galnt9	0.379337	1.19126	3.28492	4.27391
	Galnt10	7.12398	10.5505	7.19893	10.7309
	Galnt11	24.1016	34.139	27.3743	34.6367
	Galnt13	0	0.206922	0.0407567	0.0560288
	Galnt14	0.0689092	0.345256	0.736534	1.0679
	Galnt16	1.34438	2.9751	0.492498	0.684513
	Galnt17	1.00273	0.359137	0.852545	0.755758
	C1galt1	8.78809	17.7996	8.38671	10.5134
	Gcnt1	3.71637	7.49106	5.06146	5.7433
	Gcnt3	0.494068	0.0304669	0.198031	0.158805
	B3gnt6	0.0359102	0.0276802	0.0239891	0.0206114
	Pomt1	18.5043	34.0931	18.6326	20.931
	Pomgnt2	2.59968	8.62426	6.52896	7.15846
	Fktn	3.88304	17.455	9.23424	12.0309
	Rxylt1	21.6817	81.5898	30.6162	30.9433
	Pofut1	10.6268	18.3706	9.27283	11.4762
	Rfng	44.4462	21.8397	34.1283	29.2999
	Lfng	1.80494	10.9868	9.2731	12.2181
	B3glct	3.96652	12.1577	5.66197	6.45411
	Eogt	7.30651	10.9573	5.27959	6.60643
	Gxylt1	9.56797	17.2471	15.8423	19.9509
	Xxylt1	15.8742	25.9043	16.4634	19.8222
	Xylt1	0.830614	1.81405	1.57214	2.11358
	Ext2	40.975	46.9656	29.5876	34.7508
	Extl2	3.18781	6.54586	6.68539	7.72375
	Extl3	17.7876	29.0331	23.6228	26.4012
	Hs2st1	16.6077	23.9006	20.0172	24.7941
	Ndst1	8.83312	20.8685	10.8477	12.6789
	Ndst2	4.35114	8.20036	6.93245	8.84087
	Glce	15.5021	17.9628	18.4404	21.9516
	Csgalnact1	0.040028	0.185126	0.307509	0.44801
	Csgalnact2	6.66344	7.87445	4.69954	7.14283
	Chsy1	15.4591	21.573	14.6986	21.7649
	Chsy3	0.175166	0.202532	0.14627	0.175945
	Chst7	0.755121	1.43276	1.13823	1.42249
	Chst11	0.392732	4.2975	1.50212	2.3956
	Chst14	3.66553	4.83466	2.91121	3.9039
	Chst15	1.69401	12.1053	2.88903	3.935
	Ust	1.08134	5.97991	2.90273	3.82644
	Has1	0.121892	0.0939566	0.10857	0.0932832
	Has3	0.84827	1.60695	1.06611	1.23783
	Ugt8a	1.3462	9.06599	7.76239	9.59746
	Ugcg	18.2044	24.9991	20.215	31.8776
	A4galt	21.2206	23.2856	9.08515	10.7219
	B3gnt5	4.26568	30.5675	7.22597	11.0151
	B4galt2	7.54952	18.1853	12.6533	14.1022
	B4galt4	1.44581	6.85184	5.31811	5.96264
	B3gnt4	0.179198	0.276257	0.319225	0.719978
	B3gnt9	0.878373	1.1458	0.72219	1.02771
	B3galt1	0.105802	2.43407	0.576303	0.878205
	B3galt5	0.00797668	0.0368914	0.0426293	0.128194
	St3gal1	0.308608	0.645675	0.638112	0.801309
	St3gal2	11.4949	28.6701	12.8173	14.396
	St3gal3	7.53449	18.3282	11.1342	12.3372
	St3gal5	5.64815	13.2748	4.74535	6.0064
	St3gal6	0.827051	2.26211	0.819831	1.07191
	St6gal1	3.35709	22.8422	9.92162	11.5612
	St6galNAc2	2.9476	3.31946	3.43542	5.13548
	St6galNAc3	2.37386	7.06628	1.94389	2.67481
	Fut1	0	7.16138	1.10043	1.47496
	Fut2	0.0138933	0.449787	0.0742493	0.143538
	Sec1	2.20242	3.10353	2.2529	2.94303
	Fut7	0	0.126975	0.0275107	0.118186
	B3gat1	0.0620253	0.458978	0.182313	0.242084
	B4galnt2	0.468059	5.51604	0.222348	0.537303
	Chst10	2.69796	4.09625	10.7593	12.6543
	Gal3st1	0.540868	1.76385	0.833806	1.40893
	Gal3st4	0.161289	0.248649	0.269365	0.416588
	Slc35a1	26.9297	31.7795	25.7038	28.9038
	Slc35a3	4.43255	19.0358	10.9278	15.3012
	Slc35b3	5.43244	7.84216	6.33478	7.13957
	Slc35c2	22.1063	46.8481	24.4468	28.4996
	Slc35d1	7.9329	19.0238	8.83235	10.0846
	Slc35d2	2.78228	4.11653	3.5676	4.48001

## Sheet: PRC2 indirectly regulated TPM
	Gene ID	ESC	EpiLC	DMSO	EED226
	Dpm1	0.834055	0.48575	0.272396	0.319148
	Glt28d2	0.108695	0.0718148	0.0414923	0.24955
	Uggt1	70.0123	42.3345	39.4312	43.5188
	Uggt2	0.228353	5.50183	1.55162	1.37059
	Mgat4a	3.25884	5.07816	4.36184	0.117363
	Mgat5	5.79169	8.04213	3.71353	0.0782861
	Galnt2	74.7338	59.1281	39.4202	49.2737
	Galnt4	1.31331	0.512568	1.15497	1.26906
	Galntl6	0	0.154496	0.0334735	0.0287603
	Gcnt4	0.150146	0.102876	0.178315	0.392595
	Pomgnt1	38.2965	33.5695	27.3771	34.0437
	Poglut2	33.5207	45.3615	40.0945	36.2544
	Xylt2	30.4102	15.6335	25.9036	28.4116
	B3galt6	4.17987	3.03839	5.51386	6.07371
	Extl1	3.71899	1.49703	1.29741	2.06343
	Hs3st1	1.6899	0.427721	0.370685	0.752798
	Hs3st3a1	0	0.0166588	0.0144374	0.0124045
	Hs3st3b1	0.552129	0.120038	2.21303	4.61543
	Hs3st5	0.0411952	0.063508	0.110079	0.0945792
	Ndst3	0.00727985	0.0448914	0.0875368	0.0417841
	Chpf	32.0423	17.8633	20.6592	23.9788
	Chst3	4.74924	0.996936	0.390192	0.734361
	Chst13	0.102967	0.0396845	0.103178	0.1182
	Chst1	0	2.90707	2.79465	2.34658
	B4galt5	22.8067	13.4342	16.1135	23.3491
	B4galt6	45.4414	31.6314	22.7305	27.3335
	B3galnt1	17.4911	3.09243	6.81286	12.1806
	Gbgt1	2.57864	0.883403	0.638002	0.986705
	B3galt4	9.99836	2.4097	5.79704	6.40389
	B4galt1	28.1332	17.3947	21.4858	26.2063
	B3gnt8	0.295928	0.701864	0.243309	0.156788
	B4galnt4	31.9604	17.4717	39.3361	45.1575
	Mgat5b	8.42203	13.1377	7.83525	6.82377
	Ggta1	22.5096	17.4052	10.1296	13.6631
	St3gal4	16.8198	7.65304	6.57655	8.36762
	St8sia1	14.4296	2.82617	2.13367	3.55801
	St8sia4	0.0598904	0.265446	0.490105	0.438285
	St8sia5	6.22441	0.31155	0.135003	0.533573
	St8sia6	2.40819	1.09924	0.575191	0.725861
	Fut9	2.19765	1.77049	3.5187	5.52568
	Fut11	4.74055	7.22982	4.63563	3.44311
	Abo	0.781333	0.584014	0.189801	0.298974
	B3gat2	0.00975884	0.0451337	0.0391152	0.0336076
	Chst8	4.71629	0.546675	0.734354	0.95661
	Chst9	0	0.0478591	0.0414771	0.035637
	Gal3st3	3.64986	1.7313	2.71954	4.10924
	Slc35c1	11.2192	5.37602	5.68869	7.69139

## Sheet: PRC2 unrelated regulation TPM 
	Gene ID	ESC	EpiLC	DMSO	EED226
	Dpm2	80.6064	61.4098	65.2237	70.2058
	Dpm3	46.2623	35.8575	29.705	30.0379
	Dpagt1	32.572	26.1044	22.8023	23.4844
	Alg2	27.3223	23.5483	21.2259	19.5947
	Alg5	29.7585	33.6726	24.7433	25.6041
	Alg13	116.578	103.764	169.727	160.794
	Alg14	29.5163	44.6393	22.7129	24.1791
	Stt3a	197.56	248.132	183.168	178.361
	Stt3b	84.5262	117.95	95.2111	101.863
	Gnptg	21.5084	33.3706	16.9472	16.4602
	Nagpa	25.6813	13.9836	20.5517	19.7404
	Galnt6	12.3396	7.54111	1.46655	1.5645
	Galnt12	2.56993	1.89225	5.15037	5.15171
	Galnt18	0.0495143	0.101777	1.45539	1.53466
	Galntl5	0	0.122925	0	0
	C1galt1c1	8.71428	10.6952	10.1356	9.84159
	Pomt2	8.1824	16.2794	10.3822	10.6755
	Pomk	8.85166	11.4445	15.1062	15.9191
	Fkrp	11.4807	31.8489	19.5075	20.2555
	B4gat1	14.6191	12.814	13.3096	12.3946
	Large1	11.8383	27.8041	12.1488	12.7785
	Large2	15.3095	27.0681	13.4445	13.6201
	Mfng	7.92525	11.932	8.17366	8.83169
	Pofut2	35.2026	59.3185	46.7513	48.1055
	Poglut1	98.2055	52.687	77.7157	71.1893
	Poglut3	1.56283	15.1391	6.10829	6.18541
	Gxylt2	0.0465496	0.287049	0.310965	0.293898
	B4galt7	11.1841	8.78514	11.6339	12.1662
	B3gat3	19.3986	37.3508	19.3217	20.482
	Ext1	27.6052	39.7578	58.2247	54.7728
	Hs3st4	0.0295445	0.910936	0.276312	0.28828
	Hs3st6	1.11475	1.61112	0.977398	0.959746
	Hs6st2	0.113659	9.92018	3.09551	2.89049
	Hs6st3	0.142936	0.220356	0.127314	0.136735
	Chpf2	2.38968	6.71583	6.64521	6.65458
	Dse	54.4198	42.9557	36.8647	40.1382
	Dsel	1.71828	3.08098	4.19733	4.46982
	Chst12	30.6969	12.913	24.0355	26.1418
	B3gnt7	59.0575	150.277	127.131	132.581
	Has2	0.210296	1.14242	4.38844	4.67869
	B4galnt1	3.51473	9.44239	4.31607	4.64286
	B4galt3	33.8637	48.9261	32.0856	29.6678
	B3gnt2	39.3176	22.6224	41.7907	43.8184
	B3gnt3	2.38581	0.249359	1.05352	0.998023
	B4galnt3	36.5288	30.8013	25.179	25.3574
	Gcnt2	22.5691	19.0069	17.7631	18.7829
	A3galt2	0	0.27058	0	0
	St6gal2	0.242536	1.20799	4.2624	3.96208
	St6galNAc1	0.0177675	0	0	0
	St6galNAc4	6.71441	4.10109	3.55422	3.83554
	St6galNAc5	0	0.0327759	0	0
	St6galNAc6	17.3941	11.8639	15.17	13.7943
	St8sia2	0.00790693	0.219413	0.158462	0.145227
	St8sia3	0.0270699	1.75274	1.18447	1.25852
	Fut4	0.0115993	0.768919	0.666385	0.679078
	Fut10	3.42834	2.88052	3.16509	3.44717
	Chst4	0	0.0327595	0	0
	Chst5	1.91084	0.47404	1.32052	1.33629
	Gal3st2	0	0.0230214	0	0
	Slc35a2	6.90328	12.4764	9.95518	10.8895
	Slc35b2	33.9123	16.4564	25.868	27.9305
	Slc35b4	21.474	36.7027	22.378	22.579
